# Supplementary material for: A Genome-Wide Association Study Identifying Single-Nucleotide Polymorphisms for Iron and Zinc Biofortification in a Worldwide Barley Collection
Source: Plants (Basel). 2022 May 19;11(10):1349. doi: 10.3390/plants11101349 (PMC9148054; doi:10.3390/plants11101349)
Supplement: Supplementary file 1 [file plants-11-01349-s001.zip]

Archive with 2 entries (2 files):
- plants-1651066-Supplement Figures.pdf
- plants-1651066-Supplement Tables.xlsx
